# Supplementary material for: Genomic Insights into Cobweb Disease Resistance in Agaricus bisporus: A Comparative Analysis of Resistant and Susceptible Strains
Source: J Fungi (Basel). 2025 Mar 4;11(3):200. doi: 10.3390/jof11030200 (PMC11942895; doi:10.3390/jof11030200)
Supplement: Supplementary file 1 [file jof-11-00200-s001.zip]

Archive with 1 entries (1 files):
- jof-3492928-supplementary.pdf
